# Supplementary material for: Impact of Cesarean Delivery and Breastfeeding on Secretory Immunoglobulin A in the Infant Gut Is Mediated by Gut Microbiota and Metabolites
Source: Metabolites. 2023 Jan 18;13(2):148. doi: 10.3390/metabo13020148 (PMC9959734; doi:10.3390/metabo13020148)
Supplement: Supplementary file 1 [file metabolites-13-00148-s001.zip]

Archive with 8 entries (8 files):
- Supplementary figures.pptx
- Table S1.xlsx
- Table S2.xlsx
- Table S3.xlsx
- Table S4.xlsx
- Table S5.xlsx
- Table S6.xlsx
- Table S7.xlsx
