# Supplementary material for: Impact of Cesarean Delivery and Breastfeeding on Secretory Immunoglobulin A in the Infant Gut Is Mediated by Gut Microbiota and Metabolites
Source: Metabolites. 2023 Jan 18;13(2):148. doi: 10.3390/metabo13020148 (PMC9959734; doi:10.3390/metabo13020148)
Supplement: Supplementary file 1 [file metabolites-13-00148-s001.zip › Table S1.xlsx]

## Sheet: Sheet1
Table S1. Maternal and infant characteristics stratified by birth mode†
	All infants	Vaginal-no IAP	Vaginal-IAP	CS-labour	CS-no labour	p value
	(N=1017)	(N=541)	(N=224)	(N=106)	(N=146)
Maternal Characteristics
Maternal ethnicity						0.7
Caucasian	758 (75.35)	411 (76.97)	167 (75.23)	78 (74.29)	102 (70.34)
Asian	129 (12.82)	61 (11.42)	27 (12.16)	15 (14.29)	26 (17.93)
Other	119 (11.83)	62 (11.61)	28 (12.61)	12 (11.43)	17 (11.72)
Maternal age						0.003
18 to 29	324 (31.86)	186 (34.38)	68 (30.36)	40 (37.74)	30 (20.55)
30 to 39	643 (63.23)	331 (61.18)	150 (66.96)	58 (54.72)	104 (71.23)
Over 40	50 (4.92)	24 (4.44)	6 (2.68)	8 (7.55)	12 (8.22)
Gravida status						0.01
Primigravida	288 (37.21)	135 (33.42)	81 (46.82)	38 (44.19)	34 (30.63)
Multigravida	486 (62.79)	269 (66.58)	92 (53.18)	48 (55.81)	77 (69.37)
Maternal depressive symptom trajectories						0.57
Never	502 (64.86)	269 (66.58)	108 (62.43)	56 (65.12)	69 (62.16)
Prenatal	107 (13.82)	53 (13.12)	27 (15.61)	14 (16.28)	13 (11.71)
Postpartum	66 (8.53)	37 (9.16)	13 (7.51)	3 (3.49)	13 (11.71)
Persistent	99 (12.79)	45 (11.14)	25 (14.45)	13 (15.12)	16 (14.41)
Household pet exposure						0.46
No	269 (45.36)	144 (47.21)	58 (44.62)	23 (33.82)	44 (48.89)
only prenatal	46 (7.76)	24 (7.87)	9 (6.92)	7 (10.29)	6 (6.67)
Both pre- and postnatal	272 (45.87)	132 (43.28)	63 (48.46)	37 (54.41)	40 (44.44)
Only postnatal	6 (1.01)	5 (1.64)	0 (0)	1 (1.47)	0 (0)
Maternal education						0.05
High school or less	114 (11.56)	77 (14.61)	19 (8.68)	9 (8.82)	9 (6.52)
Some post secondary	327 (33.16)	158 (29.98)	77 (35.16)	39 (38.24)	53 (38.41)
University degree	400 (40.57)	218 (41.37)	83 (37.9)	40 (39.22)	59 (42.75)
Postgraduate degree	145 (14.71)	74 (14.04)	40 (18.26)	14 (13.73)	17 (12.32)
Prenatal smoking						0.69
Yes	55 (5.52)	34 (6.4)	10 (4.55)	4 (3.88)	7 (4.93)
No	941 (94.48)	497 (93.6)	210 (95.45)	99 (96.12)	135 (95.07)
Location						0.15
Vancouver	287 (28.22)	135 (24.95)	67 (29.91)	36 (33.96)	49 (33.56)
Edmonton	279 (27.43)	147 (27.17)	60 (26.79)	31 (29.25)	41 (28.08)
Winnipeg	451 (44.35)	259 (47.87)	97 (43.3)	39 (36.79)	56 (38.36)
Infant Characteristics
Sex						0.16
Male	546 (53.69)	281 (51.94)	115 (51.34)	66 (62.26)	84 (57.53)
Female	471 (46.31)	260 (48.06)	109 (48.66)	40 (37.74)	62 (42.47)
Breastfeeding status at 3 months						0.18
Exclusive-BF	491 (48.28)	276 (51.02)	107 (47.77)	48 (45.28)	60 (41.1)
Partial-BF	295 (29.01)	150 (27.73)	68 (30.36)	26 (24.53)	51 (34.93)
Non-BF	231 (22.71)	115 (21.26)	49 (21.88)	32 (30.19)	35 (23.97)
Breastfeeding duration at 1 year						0.16
≥12 month-BF	381 (37.46)	212 (39.19)	89 (39.73)	37 (34.91)	43 (29.45)
3 to <12 month-BF	405 (39.82)	214 (39.56)	86 (38.39)	37 (34.91)	68 (46.58)
<3 month-BF	231 (22.71)	115 (21.26)	49 (21.88)	32 (30.19)	35 (23.97)
Infant antibiotic use during first 3 months						0.003
Yes	89 (8.75)	35 (6.47)	25 (11.16)	18 (16.98)	11 (7.53)
No	928 (91.25)	506 (93.53)	199 (88.84)	88 (83.02)	135 (92.47)
† Data is represented as N (%), and the significant differences are determined with Fisher’s exact tests.
