# Supplementary material for: Impact of Cesarean Delivery and Breastfeeding on Secretory Immunoglobulin A in the Infant Gut Is Mediated by Gut Microbiota and Metabolites
Source: Metabolites. 2023 Jan 18;13(2):148. doi: 10.3390/metabo13020148 (PMC9959734; doi:10.3390/metabo13020148)
Supplement: Supplementary file 1 [file metabolites-13-00148-s001.zip › Table S2.xlsx]

## Sheet: Sheet1
Table S2. The direct and indirect pathway, indirect and total effect of CS delivery with labour on fecal SIgA level at 3 months
through microbe-metabolite pathways, adjusted for gravida status †
				Direct and Indirect Pathway		Total indirect effect		Total effect
Mediator1 (M1)	Mediator2 (M2)	Path	X	Beta-coefficiency (95% CI)	X	Beta-coefficiency (95% CI)	X	Beta-coefficiency (95% CI)
C. difficile	1,2-propanediol	a	CS-labour	4.16 (1.78, 6.53)	CS-labour	-0.12 (-0.30, -0.03)	CS-labour	-1.47 (-3.91, 0.96)
		a'	CS-labour	-0.09 (-1.96, 1.77)
		d		-0.11 (-0.18, -0.03)
		b		-0.05 (-0.15, 0.04)
		b'		0.28 (0.16, 0.40)
		c	CS-labour	-1.1 (-3.51, 1.31)
C. difficile	Pyruvate	a	CS-labour	3.73 (1.44, 6.02)	CS-labour	-0.12 (-0.31, -0.02)	CS-labour	-1.18 (-3.26, 0.90)
		a'	CS-labour	0.05 (-0.87, 0.97)
		d		-0.04 (-0.08, -0.01)
		b		-0.05 (-0.13, 0.03)
		b'		0.73 (0.53, 0.93)
		c	CS-labour	-0.91 (-2.89, 1.08)
C. difficile	Choline	a	CS-labour	3.52 (1.25, 5.80)	CS-labour	-0.12 (-0.27, -0.02)	CS-labour	-1.24 (-3.33, 0.85)
		a'	CS-labour	0.00 (-0.10, 0.11)
		d		-0.01 (-0.01, 0.00)
		b		-0.04 (-0.12, 0.04)
		b'		5.20 (3.40, 7.00)
		c	CS-labour	-0.99 (-3.03, 1.05)
C. difficile	Lactate	a	CS-labour	3.10 (0.81, 5.38)	CS-labour	-0.09 (-0.20, -0.01)	CS-labour	-1.38 (-3.62, 0.86)
		a'	CS-labour	-1.74 (-8.70, 5.22)
		d		-0.44 (-0.72, -0.17)
		b		-0.05 (-0.14, 0.04)
		b'		0.06 (0.03, 0.09)
		c	CS-labour	-1.02 (-3.23, 1.19)
Increased dose of breast milk	Galactose	a	CS-labour	-0.48 (-0.79, -0.16)	CS-labour	-0.17 (-0.34, -0.05)	CS-labour	-1.50 (-3.39, 0.38)
		a'	CS-labour	0.07 (-1.63, 1.78)
		d		1.62 (1.03, 2.21)
		b		1.80 (1.17, 2.43)
		b'		0.22 (0.10, 0.33)
		c	CS-labour	-0.49 (-2.25, 1.26)
Increased dose of breast milk	Fucose	a	CS-labour	-0.42 (-0.74, -0.10)	CS-labour	-0.13 (-0.35, -0.03)	CS-labour	-1.52 (-3.45, 0.42)
		a'	CS-labour	-1.60 (-4.74, 1.54)
		d		2.34 (1.28, 3.40)
		b		1.83 (1.21, 2.45)
		b'		0.13 (0.07, 0.20)
		c	CS-labour	-0.40 (-2.19, 1.39)
Increased dose of breast milk	Choline	a	CS-labour	-0.23 (-0.46, 0.00)	CS-labour	-0.10 (-0.27, 0.00)	CS-labour	-1.4 (-3.24, 0.45)
		a'	CS-labour	0.00 (-0.09, 0.09)
		d		0.11 (0.08, 0.15)
		b		1.98 (1.29, 2.68)
		b'		3.87 (2.15, 5.59)
		c	CS-labour	-0.85 (-2.59, 0.88)
Increased dose of breast milk	4Aminobutyrate	a	CS-labour	-0.45 (-0.80, -0.10)	CS-labour	-0.09 (-0.23, -0.01)	CS-labour	-2.03 (-4.14, 0.07)
		a'	CS-labour	-0.39 (-1.21, 0.42)
		d		0.48 (0.21, 0.75)
		b		2.03 (1.36, 2.69)
		b'		0.41 (0.12, 0.69)
		c	CS-labour	-0.87 (-2.83, 1.09)
Increased dose of breast milk	Gammaproteobacteria	a	CS-labour	-0.22 (-0.44, 0.00)	CS-labour	-0.07 (-0.16, 0.00)	CS-labour	-1.62 (-3.48, 0.24)
		a'	CS-labour	0.73 (0.37, 1.08)
		d		0.36 (0.22, 0.49)
		b		2.36 (1.68, 3.04)
		b'		0.84 (0.43, 1.26)
		c	CS-labour	-1.64 (-3.42, 0.14)
Increased dose of breast milk	unclassified Enterobacteriaceae	a	CS-labour	-0.22 (-0.44, 0.00)	CS-labour	-0.05 (-0.13, 0.00)	CS-labour	-1.62 (-3.48, 0.24)
		a'	CS-labour	0.67 (0.30, 1.05)
		d		0.32 (0.18, 0.47)
		b		2.44 (1.76, 3.11)
		b'		0.71 (0.32, 1.10)
		c	CS-labour	-1.50 (-3.28, 0.27)
Gammaproteobacteria		a	CS-labour	0.65 (0.28, 1.01)	CS-labour	0.75 (0.32, 1.26)	CS-labour	-1.62 (-3.48, 0.24)
		b		1.16 (0.73, 1.58)
		c	CS-labour	-2.37 (-4.21, -0.53)
Deltaproteobacteria		a	CS-labour	-2.07 (-3.04, -1.11)	CS-labour	0.45 (0.14, 0.84)	CS-labour	-1.62 (-3.48, 0.24)
		b		-0.22 (-0.38, -0.05)
		c	CS-labour	-2.07 (-3.95, -0.18)
Gammaproteobacteria	Pyruvate	a	CS-labour	0.69 (0.31, 1.06)	CS-labour	0.25 (0.08, 0.55)	CS-labour	-1.37 (-3.19, 0.45)
		a'	CS-labour	-0.65 (-1.44, 0.13)
		d		0.56 (0.38, 0.74)
		b		0.77 (0.36, 1.18)
		b'		0.66 (0.47, 0.85)
		c	CS-labour	-1.72 (-3.44, 0.00)
Gammaproteobacteria	1,2-propanediol	a	CS-labour	0.69 (0.30, 1.07)	CS-labour	0.18 (0.05, 0.38)	CS-labour	-1.83 (-4.03, 0.38)
		a'	CS-labour	-1.58 (-3.24, 0.09)
		d		1.07 (0.68, 1.46)
		b		0.89 (0.37, 1.42)
		b'		0.24 (0.13, 0.36)
		c	CS-labour	-2.23 (-4.40, -0.07)
Gammaproteobacteria	Choline	a	CS-labour	0.69 (0.31, 1.07)	CS-labour	0.16 (0.04, 0.35)	CS-labour	-1.40 (-3.24, 0.45)
		a'	CS-labour	-0.06 (-0.15, 0.03)
		d		0.05 (0.03, 0.07)
		b		0.88 (0.45, 1.30)
		b'		4.43 (2.71, 6.16)
		c	CS-labour	-1.90 (-3.69, -0.12)
Gammaproteobacteria	Lactate	a	CS-labour	0.65 (0.28, 1.02)	CS-labour	0.13 (0.05, 0.25)	CS-labour	-1.56 (-3.53, 0.42)
		a'	CS-labour	-6.73 (-12.87, -0.59)
		d		3.63 (2.19, 5.07)
		b		0.94 (0.48, 1.40)
		b'		0.06 (0.03, 0.08)
		c	CS-labour	-1.93 (-3.86, 0.01)
Gammaproteobacteria	Ethanol	a	CS-labour	0.70 (0.32, 1.08)	CS-labour	0.03 (0.00, 0.08)	CS-labour	-1.48 (-3.28, 0.32)
		a'	CS-labour	1.10 (0.00, 2.21)
		d		0.29 (0.03, 0.54)
		b		1.05 (0.64, 1.46)
		b'		0.17 (0.03, 0.31)
		c	CS-labour	-2.43 (-4.21, -0.66)
unclassified Enterobacteriaceae	Pyruvate	a	CS-labour	0.64 (0.24, 1.04)	CS-labour	0.20 (0.06, 0.45)	CS-labour	-1.37 (-3.19, 0.45)
		a'	CS-labour	-0.56 (-1.35, 0.23)
		d		0.45 (0.28, 0.63)
		b		0.64 (0.26, 1.03)
		b'		0.68 (0.49, 0.87)
		c	CS-labour	-1.60 (-3.32, 0.12)
unclassified Enterobacteriaceae	1,2-propanediol	a	CS-labour	0.63 (0.21, 1.04)	CS-labour	0.15 (0.04, 0.33)	CS-labour	-1.83 (-4.03, 0.38)
		a'	CS-labour	-1.43 (-3.09, 0.24)
		d		0.93 (0.56, 1.30)
		b		0.71 (0.22, 1.20)
		b'		0.26 (0.14, 0.38)
		c	CS-labour	-2.06 (-4.22, 0.10)
unclassified Enterobacteriaceae	Choline	a	CS-labour	0.64 (0.24, 1.05)	CS-labour	0.15 (0.04, 0.33)	CS-labour	-1.40 (-3.24, 0.45)
		a'	CS-labour	-0.05 (-0.15, 0.04)
		d		0.05 (0.03, 0.07)
		b		0.70 (0.30, 1.10)
		b'		4.57 (2.84, 6.30)
		c	CS-labour	-1.74 (-3.53, 0.04)
unclassified Enterobacteriaceae	Lactate	a	CS-labour	0.60 (0.20, 0.99)	CS-labour	0.09 (0.02, 0.19)	CS-labour	-1.56 (-3.53, 0.42)
		a'	CS-labour	-5.94 (-12.12, 0.24)
		d		2.63 (1.26, 4.00)
		b		0.78 (0.35, 1.22)
		b'		0.06 (0.03, 0.09)
		c	CS-labour	-1.77 (-3.70, 0.17)
unclassified Enterobacteriaceae	Ethanol	a	CS-labour	0.65 (0.26, 1.05)	CS-labour	0.03 (0.00, 0.07)	CS-labour	-1.48 (-3.28, 0.32)
		a'	CS-labour	1.15 (0.04, 2.25)
		d		0.25 (0.00, 0.49)
		b		0.88 (0.49, 1.27)
		b'		0.18 (0.03, 0.32)
		c	CS-labour	-2.28 (-4.07, -0.50)
Streptococcus	Lactate	a	CS-labour	0.47 (0.03, 0.91)	CS-labour	0.09 (0.00, 0.23)	CS-labour	-1.56 (-3.53, 0.42)
		a'	CS-labour	-5.85 (-11.94, 0.24)
		d		3.13 (1.93, 4.33)
		b		0.20 (-0.19, 0.60)
		b'		0.06 (0.04, 0.09)
		c	CS-labour	-1.37 (-3.32, 0.58)
C. difficile	Galactose	a	CS-labour	1.87 (-1.38, 5.12)	CS-labour	-0.05 (-0.17, 0.03)	CS-labour	-1.58 (-3.79, 0.63)
		a'	CS-labour	-0.72 (-2.79, 1.35)
		d		-0.08 (-0.15, 0.00)
		b		-0.01 (-0.09, 0.06)
		b'		0.33 (0.21, 0.44)
		c	CS-labour	-1.27 (-3.39, 0.84)
C. difficile	4Aminobutyrate	a	CS-labour	2.16 (-1.39, 5.71)	CS-labour	-0.04 (-0.16, 0.03)	CS-labour	-1.89 (-4.35, 0.56)
		a'	CS-labour	-0.60 (-1.58, 0.39)
		d		-0.03 (-0.07, 0.00)
		b		-0.02 (-0.11, 0.06)
		b'		0.60 (0.30, 0.91)
		c	CS-labour	-1.44 (-3.85, 0.96)
C. difficile	Tyramine	a	CS-labour	1.39 (-1.92, 4.69)	CS-labour	-0.02 (-0.08, 0.03)	CS-labour	-1.47 (-3.79, 0.84)
		a'	CS-labour	-0.04 (-0.14, 0.07)
		d		0.00 (-0.01, 0.00)
		b		0.01 (-0.08, 0.10)
		b'		3.22 (0.44, 5.99)
		c	CS-labour	-1.36 (-3.66, 0.95)
Increased dose of breast milk	Pyruvate	a	CS-labour	-0.22 (-0.45, 0.01)	CS-labour	-0.12 (-0.32, 0.0006)	CS-labour	-1.37 (-3.19, 0.45)
		a'	CS-labour	-0.08 (-0.87, 0.70)
		d		0.84 (0.54, 1.15)
		b		1.87 (1.21, 2.54)
		b'		0.63 (0.44, 0.82)
		c	CS-labour	-0.79 (-2.47, 0.88)
Increased dose of breast milk	Acetoin	a	CS-labour	-0.38 (-0.75, 0.00)	CS-labour	-0.10 (-0.27, 0.001)	CS-labour	-1.42 (-3.77, 0.93)
		a'	CS-labour	-0.05 (-0.37, 0.26)
		d		0.24 (0.14, 0.34)
		b		2.08 (1.34, 2.81)
		b'		1.13 (0.27, 1.99)
		c	CS-labour	-0.48 (-2.65, 1.69)
Increased dose of breast milk	1,2-propanediol	a	CS-labour	-0.19 (-0.44, 0.06)	CS-labour	-0.08 (-0.25, 0.02)	CS-labour	-1.83 (-4.03, 0.38)
		a'	CS-labour	-0.42 (-2.02, 1.19)
		d		2.24 (1.65, 2.84)
		b		2.33 (1.51, 3.15)
		b'		0.18 (0.06, 0.30)
		c	CS-labour	-1.23 (-3.32, 0.85)
Increased dose of breast milk	Glucose	a	CS-labour	-0.23 (-0.45, 0.00)	CS-labour	-0.08 (-0.21, 0.00)	CS-labour	-1.42 (-3.22, 0.38)
		a'	CS-labour	-0.48 (-2.29, 1.34)
		d		1.90 (1.20, 2.60)
		b		2.05 (1.38, 2.72)
		b'		0.18 (0.10, 0.26)
		c	CS-labour	-0.79 (-2.49, 0.90)
Increased dose of breast milk	Haemophilus	a	CS-labour	-0.22 (-0.44, 0.00)	CS-labour	-0.05 (-0.16, 0.01)	CS-labour	-1.62 (-3.48, 0.24)
		a'	CS-labour	0.03 (-0.94, 0.99)
		d		1.40 (1.03, 1.77)
		b		2.43 (1.72, 3.13)
		b'		0.17 (0.01, 0.32)
		c	CS-labour	-1.03 (-2.80, 0.74)
Increased dose of breast milk	Lactate	a	CS-labour	-0.17 (-0.41, 0.06)	CS-labour	-0.05 (-0.15, 0.01)	CS-labour	-1.56 (-3.53, 0.42)
		a'	CS-labour	-3.20 (-9.22, 2.83)
		d		6.75 (4.48, 9.02)
		b		2.36 (1.64, 3.09)
		b'		0.04 (0.02, 0.07)
		c	CS-labour	-0.95 (-2.82, 0.92)
Betaproteobacteria		a	CS-labour	-1.51 (-2.65, -0.38)	CS-labour	-0.06 (-0.36, 0.18)	CS-labour	-1.62 (-3.48, 0.24)
		b		0.04 (-0.10, 0.18)
		c	CS-labour	-1.56 (-3.44, 0.31)
Gammaproteobacteria	Galactose	a	CS-labour	0.49 (-0.03, 1.02)	CS-labour	0.08 (-0.004, 0.19)	CS-labour	-1.50 (-3.39, 0.38)
		a'	CS-labour	-0.98 (-2.73, 0.77)
		d		0.57 (0.21, 0.93)
		b		0.74 (0.36, 1.12)
		b'		0.27 (0.16, 0.39)
		c	CS-labour	-1.68 (-3.46, 0.11)
unclassified Enterobacteriaceae	Glucose	a	CS-labour	0.65 (0.26, 1.05)	CS-labour	0.06 (-0.004, 0.16)	CS-labour	-1.42 (-3.22, 0.38)
		a'	CS-labour	-1.17 (-3.04, 0.70)
		d		0.40 (-0.01, 0.81)
		b		0.83 (0.45, 1.21)
		b'		0.22 (0.14, 0.30)
		c	CS-labour	-1.76 (-3.50, -0.03)
Streptococcus	Pyruvate	a	CS-labour	0.38 (-0.06, 0.81)	CS-labour	0.10 (-0.02, 0.28)	CS-labour	-1.37 (-3.19, 0.45)
		a'	CS-labour	-0.41 (-1.2, 0.38)
		d		0.38 (0.22, 0.54)
		b		0.29 (-0.07, 0.65)
		b'		0.72 (0.53, 0.91)
		c	CS-labour	-1.29 (-3.01, 0.43)
Streptococcus	Galactose	a	CS-labour	0.40 (-0.20, 0.99)	CS-labour	0.05 (-0.04, 0.15)	CS-labour	-1.5 (-3.39, 0.38)
		a'	CS-labour	-0.86 (-2.61, 0.89)
		d		0.40 (0.07, 0.72)
		b		0.41 (0.07, 0.74)
		b'		0.29 (0.18, 0.41)
		c	CS-labour	-1.46 (-3.26, 0.34)
Rothia	Pyruvate	a	CS-labour	0.28 (-0.55, 1.11)	CS-labour	0.05 (-0.09, 0.23)	CS-labour	-1.37 (-3.19, 0.45)
		a'	CS-labour	-0.34 (-1.12, 0.45)
		d		0.23 (0.15, 0.32)
		b		0.28 (0.09, 0.46)
		b'		0.68 (0.49, 0.88)
		c	CS-labour	-1.27 (-2.97, 0.44)
Rothia	Lactate	a	CS-labour	0.24 (-0.60, 1.08)	CS-labour	0.02 (-0.06, 0.12)	CS-labour	-1.56 (-3.53, 0.42)
		a'	CS-labour	-4.79 (-10.83, 1.24)
		d		1.76 (1.13, 2.38)
		b		0.35 (0.14, 0.55)
		b'		0.06 (0.03, 0.08)
		c	CS-labour	-1.39 (-3.31, 0.53)
Rothia	1,2-propanediol	a	CS-labour	0.28 (-0.63, 1.19)	CS-labour	0.02 (-0.05, 0.11)	CS-labour	-1.83 (-4.03, 0.38)
		a'	CS-labour	-0.92 (-2.6, 0.76)
		d		0.26 (0.09, 0.44)
		b		0.38 (0.16, 0.60)
		b'		0.27 (0.15, 0.38)
		c	CS-labour	-1.71 (-3.84, 0.42)
† Sequential mediation analysis is conducted using vaginal-no IAP as the reference group.
The detailed information regarding causal relationship of each path (a, a', b, b', c, and d), CS delivery with labour (X), mediator1 (M1) and mediator2 (M2) are indicated in Figure S1A.
Significant difference (p < 0.05) are indicated in bold. Total indirect effect indicates the path a→b or a→d→b' in the sequential mediation model.
