# Supplementary material for: Impact of Cesarean Delivery and Breastfeeding on Secretory Immunoglobulin A in the Infant Gut Is Mediated by Gut Microbiota and Metabolites
Source: Metabolites. 2023 Jan 18;13(2):148. doi: 10.3390/metabo13020148 (PMC9959734; doi:10.3390/metabo13020148)
Supplement: Supplementary file 1 [file metabolites-13-00148-s001.zip › Table S6.xlsx]

## Sheet: Sheet1
Table S6. The direct and indirect pathway, indirect and total effect of breastfeeding exclusivity on fecal SIgA level at 3 months through microbe-metabolite pathways, adjusted for gravida status †
				Direct and Indirect Pathway			Total indirect effect			Total effect
Mediator1 (M1)	Mediator2 (M2)	Path	X	Beta-coefficiency (95% CI)		X	Beta-coefficiency (95% CI)		X	Beta-coefficiency (95% CI)
Gammaproteobacteria		a	Partial-BF	-0.48 (-0.75, -0.20)		Partial-BF	-0.38 (-0.68, -0.15)		Partial-BF	-2.51 (-3.85, -1.16)
			Non-BF	-0.64 (-0.91, -0.37)		Non-BF	-0.51 (-0.84, -0.24)		Non-BF	-5.35 (-6.69, -4.02)
		b		0.80 (0.39, 1.20)
		c	Partial-BF	-2.13 (-3.47, -0.79)
			Non-BF	-4.84 (-6.19, -3.50)
Gammaproteobacteria	Pyruvate	a	Partial-BF	-0.45 (-0.73, -0.16)		Partial-BF	-0.11 (-0.28, -0.03)		Partial-BF	-2.07 (-3.40, -0.74)
			Non-BF	-0.69 (-0.98, -0.41)		Non-BF	-0.18 (-0.40, -0.05)		Non-BF	-4.77 (-6.10, -3.43)
		a'	Partial-BF	-0.16 (-0.74, 0.43)
			Non-BF	-1.39 (-1.99, -0.80)
		d		0.45 (0.27, 0.62)
		b		0.56 (0.16, 0.95)
		b'		0.57 (0.38, 0.76)
		c	Partial-BF	-1.62 (-2.90, -0.34)
			Non-BF	-3.42 (-4.74, -2.09)
unclassified Enterobacteriaceae	Pyruvate	a	Partial-BF	-0.41 (-0.72, -0.11)		Partial-BF	-0.09 (-0.22, -0.01)		Partial-BF	-2.07 (-3.40, -0.74)
			Non-BF	-0.63 (-0.94, -0.33)		Non-BF	-0.13 (-0.30, -0.04)		Non-BF	-4.77 (-6.10, -3.43)
		a'	Partial-BF	-0.21 (-0.80, 0.38)
			Non-BF	-1.48 (-2.07, -0.88)
		d		0.36 (0.19, 0.53)
		b		0.47 (0.10, 0.85)
		b'		0.58 (0.39, 0.77)
		c	Partial-BF	-1.67 (-2.95, -0.39)
			Non-BF	-3.48 (-4.81, -2.15)
Haemophilus	Pyruvate	a	Partial-BF	-1.53 (-2.30, -0.76)		Partial-BF	-0.13 (-0.34, -0.03)		Partial-BF	-2.07 (-3.40, -0.74)
			Non-BF	-2.49 (-3.27, -1.72)		Non-BF	-0.22 (-0.50, -0.06)		Non-BF	-4.77 (-6.10, -3.43)
		a'	Partial-BF	-0.14 (-0.74, 0.45)
			Non-BF	-1.35 (-1.96, -0.74)
		d		0.14 (0.07, 0.21)
		b		0.03 (-0.11, 0.18)
		b'		0.62 (0.43, 0.81)
		c	Partial-BF	-1.80 (-3.09, -0.50)
			Non-BF	-3.63 (-4.99, -2.27)
C. difficile	Pyruvate	a	Partial-BF	3.40 (1.79, 5.02)		Partial-BF	-0.07 (-0.21, 0.00)		Partial-BF	-1.85 (-3.27, -0.43)
			Non-BF	3.21 (1.55, 4.86)		Non-BF	-0.07 (-0.20, 0.00)		Non-BF	-4.54 (-6.00, -3.09)
		a'	Partial-BF	-0.14 (-0.78, 0.50)
			Non-BF	-1.50 (-2.16, -0.85)
		d		-0.03 (-0.07, 0.00)
		b		-0.02 (-0.10, 0.05)
		b'		0.63 (0.43, 0.83)
		c	Partial-BF	-1.61 (-3.00, -0.22)
			Non-BF	-3.46 (-4.91, -2.01)
Streptococcus	Pyruvate	a	Partial-BF	0.23 (-0.10, 0.56)		Partial-BF	0.06 (-0.03, 0.18)		Partial-BF	-2.07 (-3.40, -0.74)
			Non-BF	0.63 (0.30, 0.96)		Non-BF	0.16 (0.04, 0.35)		Non-BF	-4.77 (-6.10, -3.43)
		a'	Partial-BF	-0.46 (-1.03, 0.12)
			Non-BF	-1.99 (-2.57, -1.40)
		d		0.45 (0.30, 0.61)
		b		0.53 (0.18, 0.88)
		b'		0.55 (0.36, 0.75)
		c	Partial-BF	-1.99 (-3.26, -0.72)
			Non-BF	-4.16 (-5.50, -2.81)
Gammaproteobacteria	Choline	a	Partial-BF	-0.46 (-0.75, -0.17)		Partial-BF	-0.06 (-0.14, -0.01)		Partial-BF	-1.93 (-3.27, -0.58)
			Non-BF	-0.69 (-0.98, -0.40)		Non-BF	-0.09 (-0.21, -0.01)		Non-BF	-4.81 (-6.16, -3.46)
		a'	Partial-BF	-0.13 (-0.20, -0.06)
			Non-BF	-0.19 (-0.26, -0.12)
		d		0.04 (0.02, 0.06)
		b		0.66 (0.25, 1.07)
		b'		3.37 (1.66, 5.08)
		c	Partial-BF	-1.13 (-2.47, 0.21)
			Non-BF	-3.62 (-5.00, -2.23)
unclassified Enterobacteriaceae	Choline	a	Partial-BF	-0.43 (-0.73, -0.12)		Partial-BF	-0.05 (-0.14, -0.01)		Partial-BF	-1.93 (-3.27, -0.58)
			Non-BF	-0.63 (-0.94, -0.32)		Non-BF	-0.08 (-0.19, -0.01)		Non-BF	-4.81 (-6.16, -3.46)
		a'	Partial-BF	-0.13 (-0.20, -0.06)
			Non-BF	-0.20 (-0.27, -0.13)
		d		0.04 (0.02, 0.06)
		b		0.53 (0.15, 0.92)
		b'		3.42 (1.70, 5.14)
		c	Partial-BF	-1.20 (-2.54, 0.14)
			Non-BF	-3.73 (-5.11, -2.34)
C. difficile	Choline	a	Partial-BF	3.34 (1.72, 4.95)		Partial-BF	-0.06 (-0.16, -0.01)		Partial-BF	-1.74 (-3.17, -0.31)
			Non-BF	3.15 (1.48, 4.81)		Non-BF	-0.06 (-0.15, -0.01)		Non-BF	-4.60 (-6.08, -3.13)
		a'	Partial-BF	-0.14 (-0.21, -0.06)
			Non-BF	-0.21 (-0.29, -0.13)
		d		0.00 (-0.01, 0.00)
		b		-0.02 (-0.10, 0.06)
		b'		4.00 (2.20, 5.79)
		c	Partial-BF	-1.08 (-2.53, 0.37)
			Non-BF	-3.65 (-5.17, -2.14)
Streptococcus	Choline	a	Partial-BF	0.24 (-0.09, 0.57)		Partial-BF	0.02 (-0.01, 0.08)		Partial-BF	-1.93 (-3.27, -0.58)
			Non-BF	0.64 (0.31, 0.98)		Non-BF	0.05 (0.00, 0.17)		Non-BF	-4.81 (-6.16, -3.46)
		a'	Partial-BF	-0.15 (-0.22, -0.08)
			Non-BF	-0.24 (-0.31, -0.17)
		d		0.02 (0.01, 0.04)
		b		0.70 (0.34, 1.05)
		b'		3.40 (1.70, 5.09)
		c	Partial-BF	-1.60 (-2.92, -0.27)
			Non-BF	-4.51 (-5.90, -3.13)
Gammaproteobacteria	1,2-propanediol	a	Partial-BF	-0.51 (-0.79, -0.23)		Partial-BF	-0.06 (-0.16, 0.00)		Partial-BF	-2.39 (-3.90, -0.88)
			Non-BF	-0.63 (-0.92, -0.35)		Non-BF	-0.07 (-0.19, 0.00)		Non-BF	-5.50 (-7.05, -3.95)
		a'	Partial-BF	-1.56 (-2.71, -0.41)
			Non-BF	-4.1 (-5.28, -2.91)
		d		0.73 (0.35, 1.11)
		b		0.64 (0.13, 1.14)
		b'		0.15 (0.03, 0.28)
		c	Partial-BF	-1.77 (-3.29, -0.24)
			Non-BF	-4.39 (-6.03, -2.76)
unclassified Enterobacteriaceae	1,2-propanediol	a	Partial-BF	-0.48 (-0.78, -0.19)		Partial-BF	-0.05 (-0.14, 0.00)		Partial-BF	-2.39 (-3.90, -0.88)
			Non-BF	-0.57 (-0.88, -0.27)		Non-BF	-0.06 (-0.16, 0.00)		Non-BF	-5.50 (-7.05, -3.95)
		a'	Partial-BF	-1.62 (-2.77, -0.47)
			Non-BF	-4.18 (-5.37, -3.00)
		d		0.65 (0.30, 1.01)
		b		0.52 (0.05, 1.00)
		b'		0.16 (0.04, 0.28)
		c	Partial-BF	-1.83 (-3.36, -0.31)
			Non-BF	-4.48 (-6.11, -2.84)
Haemophilus	1,2-propanediol	a	Partial-BF	-1.85 (-2.62, -1.07)		Partial-BF	-0.07 (-0.17, 0.00)		Partial-BF	-2.39 (-3.90, -0.88)
			Non-BF	-2.89 (-3.69, -2.10)		Non-BF	-0.11 (-0.26, -0.01)		Non-BF	-5.50 (-7.05, -3.95)
		a'	Partial-BF	-1.53 (-2.69, -0.36)
			Non-BF	-3.92 (-5.15, -2.69)
		d		0.22 (0.09, 0.36)
		b		0.13 (-0.05, 0.32)
		b'		0.17 (0.05, 0.29)
		c	Partial-BF	-1.82 (-3.36, -0.27)
			Non-BF	-4.35 (-6.04, -2.66)
C. difficile	1,2-propanediol	a	Partial-BF	3.40 (1.78, 5.03)		Partial-BF	-0.04 (-0.13, 0.00)		Partial-BF	-2.26 (-3.86, -0.67)
			Non-BF	3.26 (1.56, 4.96)		Non-BF	-0.04 (-0.12, 0.00)		Non-BF	-5.34 (-7.00, -3.67)
		a'	Partial-BF	-1.62 (-2.84, -0.40)
			Non-BF	-4.25 (-5.52, -2.98)
		d		-0.07 (-0.14, 0.00)
		b		-0.02 (-0.12, 0.07)
		b'		0.18 (0.05, 0.31)
		c	Partial-BF	-1.85 (-3.48, -0.23)
			Non-BF	-4.46 (-6.22, -2.70)
Streptococcus	1,2-propanediol	a	Partial-BF	0.21 (-0.13, 0.54)		Partial-BF	0.01 (-0.01, 0.06)		Partial-BF	-2.39 (-3.90, -0.88)
			Non-BF	0.56 (0.21, 0.90)		Non-BF	0.04 (0.00, 0.11)		Non-BF	-5.50 (-7.05, -3.95)
		a'	Partial-BF	-2.03 (-3.17, -0.88)
			Non-BF	-4.81 (-5.99, -3.63)
		d		0.45 (0.14, 0.77)
		b		0.62 (0.21, 1.03)
		b'		0.16 (0.04, 0.28)
		c	Partial-BF	-2.21 (-3.72, -0.70)
			Non-BF	-5.13 (-6.78, -3.48)
Gammaproteobacteria	Lactate	a	Partial-BF	-0.43 (-0.70, -0.16)		Partial-BF	-0.04 (-0.10, -0.01)		Partial-BF	-2.38 (-3.79, -0.98)
			Non-BF	-0.59 (-0.87, -0.32)		Non-BF	-0.06 (-0.13, -0.01)		Non-BF	-5.35 (-6.76, -3.94)
		a'	Partial-BF	-1.93 (-6.40, 2.54)
			Non-BF	-12.47 (-17.00, -7.93)
		d		2.61 (1.20, 4.02)
		b		0.67 (0.23, 1.12)
		b'		0.04 (0.01, 0.07)
		c	Partial-BF	-1.98 (-3.37, -0.59)
			Non-BF	-4.42 (-5.87, -2.97)
unclassified Enterobacteriaceae	Lactate	a	Partial-BF	-0.40 (-0.69, -0.11)		Partial-BF	-0.03 (-0.08, 0.00)		Partial-BF	-2.38 (-3.79, -0.98)
			Non-BF	-0.53 (-0.82, -0.24)		Non-BF	-0.04 (-0.10, -0.01)		Non-BF	-5.35 (-6.76, -3.94)
		a'	Partial-BF	-2.33 (-6.81, 2.16)
			Non-BF	-13.05 (-17.59, -8.51)
		d		1.83 (0.50, 3.16)
		b		0.58 (0.16, 0.99)
		b'		0.04 (0.01, 0.07)
		c	Partial-BF	-2.03 (-3.42, -0.64)
			Non-BF	-4.48 (-5.93, -3.03)
Haemophilus	Lactate	a	Partial-BF	-1.63 (-2.38, -0.87)		Partial-BF	-0.05 (-0.11, -0.01)		Partial-BF	-2.38 (-3.79, -0.98)
			Non-BF	-2.65 (-3.41, -1.89)		Non-BF	-0.08 (-0.18, -0.01)		Non-BF	-5.35 (-6.76, -3.94)
		a'	Partial-BF	-1.83 (-6.36, 2.70)
			Non-BF	-12.02 (-16.7, -7.34)
		d		0.75 (0.24, 1.27)
		b		0.13 (-0.03, 0.29)
		b'		0.04 (0.01, 0.07)
		c	Partial-BF	-2.05 (-3.46, -0.63)
			Non-BF	-4.42 (-5.91, -2.93)
Lactobacillus	Lactate	a	Partial-BF	-0.72 (-1.40, -0.04)		Partial-BF	-0.03 (-0.08, 0.001)		Partial-BF	-2.38 (-3.79, -0.98)
			Non-BF	-2.57 (-3.25, -1.88)		Non-BF	-0.10 (-0.21, -0.02)		Non-BF	-5.35 (-6.76, -3.94)
		a'	Partial-BF	-2.45 (-6.92, 2.02)
			Non-BF	-11.86 (-16.57, -7.15)
		d		0.84 (0.27, 1.41)
		b		-0.11 (-0.29, 0.07)
		b'		0.05 (0.02, 0.07)
		c	Partial-BF	-2.32 (-3.72, -0.92)
			Non-BF	-4.97 (-6.48, -3.47)
C. difficile	Lactate	a	Partial-BF	3.23 (1.64, 4.81)		Partial-BF	-0.05 (-0.12, -0.01)		Partial-BF	-2.22 (-3.71, -0.73)
			Non-BF	2.92 (1.29, 4.54)		Non-BF	-0.05 (-0.11, -0.01)		Non-BF	-5.18 (-6.71, -3.66)
		a'	Partial-BF	-0.99 (-5.74, 3.76)
			Non-BF	-12.62 (-17.46, -7.77)
		d		-0.38 (-0.65, -0.11)
		b		-0.02 (-0.11, 0.06)
		b'		0.04 (0.01, 0.07)
		c	Partial-BF	-2.05 (-3.55, -0.54)
			Non-BF	-4.52 (-6.10, -2.94)
Streptococcus	Lactate	a	Partial-BF	0.26 (-0.07, 0.59)		Partial-BF	0.03 (-0.01, 0.10)		Partial-BF	-2.38 (-3.79, -0.98)
			Non-BF	0.59 (0.26, 0.92)		Non-BF	0.07 (0.02, 0.16)		Non-BF	-5.35 (-6.76, -3.94)
		a'	Partial-BF	-3.96 (-8.31, 0.38)
			Non-BF	-16.09 (-20.51, -11.68)
		d		3.52 (2.37, 4.68)
		b		0.47 (0.09, 0.85)
		b'		0.04 (0.01, 0.06)
		c	Partial-BF	-2.40 (-3.79, -1.01)
			Non-BF	-5.13 (-6.60, -3.65)
Gammaproteobacteria	Galactose	a	Partial-BF	-0.55 (-0.94, -0.17)		Partial-BF	-0.04 (-0.10, -0.01)		Partial-BF	-1.90 (-3.20, -0.60)
			Non-BF	-0.59 (-0.95, -0.23)		Non-BF	-0.04 (-0.10, -0.01)		Non-BF	-4.32 (-5.53, -3.10)
		a'	Partial-BF	-1.65 (-2.90, -0.40)
			Non-BF	-2.99 (-4.16, -1.82)
		d		0.37 (0.02, 0.72)
		b		0.59 (0.23, 0.95)
		b'		0.20 (0.09, 0.31)
		c	Partial-BF	-1.20 (-2.49, 0.08)
			Non-BF	-3.33 (-4.57, -2.10)
Streptococcus	Galactose	a	Partial-BF	0.21 (-0.23, 0.64)		Partial-BF	0.02 (-0.02, 0.08)		Partial-BF	-1.90 (-3.20, -0.60)
			Non-BF	0.71 (0.30, 1.11)		Non-BF	0.07 (0.02, 0.15)		Non-BF	-4.32 (-5.53, -3.10)
		a'	Partial-BF	-1.97 (-3.19, -0.75)
			Non-BF	-3.60 (-4.76, -2.44)
		d		0.55 (0.24, 0.86)
		b		0.65 (0.33, 0.97)
		b'		0.17 (0.06, 0.29)
		c	Partial-BF	-1.71 (-2.98, -0.44)
			Non-BF	-4.22 (-5.47, -2.97)
unclassified Enterobacteriaceae	Ethanol	a	Partial-BF	-0.46 (-0.76, -0.15)		Partial-BF	-0.02 (-0.04, 0.00)		Partial-BF	-2.01 (-3.34, -0.68)
			Non-BF	-0.64 (-0.94, -0.33)		Non-BF	-0.02 (-0.06, 0.00)		Non-BF	-4.72 (-6.05, -3.40)
		a'	Partial-BF	0.92 (0.08, 1.77)
			Non-BF	-0.52 (-1.37, 0.33)
		d		0.28 (0.04, 0.52)
		b		0.62 (0.24, 1.00)
		b'		0.13 (-0.01, 0.27)
		c	Partial-BF	-1.83 (-3.16, -0.50)
			Non-BF	-4.24 (-5.57, -2.90)
Lactobacillus	Acetoin	a	Partial-BF	-0.54 (-1.55, 0.46)		Partial-BF	-0.03 (-0.11, 0.04)		Partial-BF	-1.98 (-3.46, -0.50)
			Non-BF	-2.74 (-3.7, -1.78)		Non-BF	-0.15 (-0.34, -0.03)		Non-BF	-4.70 (-6.11, -3.29)
		a'	Partial-BF	-0.02 (-0.23, 0.18)
			Non-BF	-0.36 (-0.56, -0.15)
		d		0.05 (0.02, 0.07)
		b		-0.01 (-0.20, 0.17)
		b'		1.16 (0.27, 2.05)
		c	Partial-BF	-1.94 (-3.40, -0.47)
			Non-BF	-4.17 (-5.68, -2.65)
Streptococcus	Fucose	a	Partial-BF	0.23 (-0.21, 0.67)		Partial-BF	0.02 (-0.02, 0.06)		Partial-BF	-1.89 (-3.18, -0.59)
			Non-BF	0.71 (0.30, 1.13)		Non-BF	0.05 (0.01, 0.12)		Non-BF	-4.31 (-5.53, -3.09)
		a'	Partial-BF	-2.35 (-4.57, -0.14)
			Non-BF	-5.26 (-7.38, -3.14)
		d		0.54 (-0.01, 1.10)
		b		0.67 (0.36, 0.98)
		b'		0.12 (0.06, 0.18)
		c	Partial-BF	-1.78 (-3.02, -0.53)
			Non-BF	-4.20 (-5.42, -2.98)
Betaproteobacteria		a	Partial-BF	0.11 (-0.77, 0.98)		Partial-BF	0.01 (-0.08, 0.12)		Partial-BF	-2.51 (-3.85, -1.16)
			Non-BF	0.23 (-0.64, 1.11)		Non-BF	0.02 (-0.06, 0.12)		Non-BF	-5.35 (-6.69, -4.02)
		b		0.06 (-0.06, 0.19)
		c	Partial-BF	-2.51 (-3.86, -1.17)
			Non-BF	-5.37 (-6.71, -4.03)
Deltaproteobacteria		a	Partial-BF	0.71 (-0.03, 1.46)		Partial-BF	-0.10 (-0.26, 0.01)		Partial-BF	-2.51 (-3.85, -1.16)
			Non-BF	0.50 (-0.25, 1.24)		Non-BF	-0.07 (-0.22, 0.04)		Non-BF	-5.35 (-6.69, -4.02)
		b		-0.14 (-0.30, 0.01)
		c	Partial-BF	-2.40 (-3.75, -1.06)
			Non-BF	-5.28 (-6.62, -3.95)
Gammaproteobacteria	4Aminobutyrate	a	Partial-BF	-0.59 (-0.99, -0.19)		Partial-BF	-0.03 (-0.11, 0.005)		Partial-BF	-1.97 (-3.37, -0.58)
			Non-BF	-0.47 (-0.85, -0.10)		Non-BF	-0.03 (-0.09, 0.004)		Non-BF	-4.51 (-5.80, -3.21)
		a'	Partial-BF	-0.03 (-0.60, 0.55)
			Non-BF	-0.91 (-1.44, -0.37)
		d		0.16 (-0.01, 0.33)
		b		0.63 (0.23, 1.03)
		b'		0.35 (0.07, 0.63)
		c	Partial-BF	-1.56 (-2.94, -0.19)
			Non-BF	-3.87 (-5.17, -2.57)
unclassified Enterobacteriaceae	4Aminobutyrate	a	Partial-BF	-0.51 (-0.95, -0.07)		Partial-BF	-0.03 (-0.11, 0.0003)		Partial-BF	-1.97 (-3.37, -0.58)
			Non-BF	-0.39 (-0.80, 0.01)		Non-BF	-0.03 (-0.09, 0.002)		Non-BF	-4.51 (-5.80, -3.21)
		a'	Partial-BF	-0.02 (-0.59, 0.55)
			Non-BF	-0.91 (-1.44, -0.38)
		d		0.19 (0.04, 0.34)
		b		0.43 (0.06, 0.80)
		b'		0.35 (0.07, 0.63)
		c	Partial-BF	-1.71 (-3.09, -0.33)
			Non-BF	-3.99 (-5.30, -2.69)
Lactobacillus	4Aminobutyrate	a	Partial-BF	-0.75 (-1.71, 0.22)		Partial-BF	-0.02 (-0.08, 0.01)		Partial-BF	-1.97 (-3.37, -0.58)
			Non-BF	-2.79 (-3.69, -1.89)		Non-BF	-0.08 (-0.22, 0.01)		Non-BF	-4.51 (-5.80, -3.21)
		a'	Partial-BF	-0.07 (-0.64, 0.50)
			Non-BF	-0.79 (-1.35, -0.23)
		d		0.07 (0.00, 0.14)
		b		0.00 (-0.17, 0.16)
		b'		0.40 (0.11, 0.68)
		c	Partial-BF	-1.93 (-3.31, -0.55)
			Non-BF	-4.13 (-5.51, -2.74)
Gammaproteobacteria	Tyramine	a	Partial-BF	-0.66 (-1.08, -0.23)		Partial-BF	-0.03 (-0.11, 0.01)		Partial-BF	-1.71 (-3.18, -0.23)
			Non-BF	-0.62 (-1.01, -0.23)		Non-BF	-0.03 (-0.11, 0.01)		Non-BF	-4.30 (-5.65, -2.95)
		a'	Partial-BF	0.05 (-0.03, 0.14)
			Non-BF	0.06 (-0.02, 0.13)
		d		0.03 (0.00, 0.05)
		b		0.60 (0.19, 1.01)
		b'		1.92 (-0.25, 4.09)
		c	Partial-BF	-1.38 (-2.86, 0.09)
			Non-BF	-4.01 (-5.36, -2.65)
unclassified Enterobacteriaceae	Tyramine	a	Partial-BF	-0.60 (-1.06, -0.14)		Partial-BF	-0.03 (-0.1, 0.004)		Partial-BF	-1.71 (-3.18, -0.23)
			Non-BF	-0.52 (-0.94, -0.10)		Non-BF	-0.03 (-0.1, 0.003)		Non-BF	-4.30 (-5.65, -2.95)
		a'	Partial-BF	0.05 (-0.03, 0.13)
			Non-BF	0.05 (-0.02, 0.13)
		d		0.03 (0.00, 0.05)
		b		0.42 (0.04, 0.80)
		b'		2.02 (-0.17, 4.21)
		c	Partial-BF	-1.53 (-3.01, -0.05)
			Non-BF	-4.16 (-5.51, -2.81)
C. difficile	Tyramine	a	Partial-BF	4.16 (1.78, 6.54)		Partial-BF	-0.09 (-0.20, 0.004)		Partial-BF	-1.26 (-2.85, 0.34)
			Non-BF	3.40 (1.16, 5.63)		Non-BF	-0.07 (-0.18, 0.003)		Non-BF	-3.83 (-5.32, -2.33)
		a'	Partial-BF	0.05 (-0.03, 0.13)
			Non-BF	0.06 (-0.01, 0.14)
		d		-0.01 (-0.01, 0.00)
		b		0.05 (-0.03, 0.14)
		b'		3.95 (1.34, 6.55)
		c	Partial-BF	-1.59 (-3.21, 0.02)
			Non-BF	-4.18 (-5.69, -2.67)
Gammaproteobacteria	Ethanol	a	Partial-BF	-0.50 (-0.79, -0.21)		Partial-BF	-0.02 (-0.05, 0.0002)		Partial-BF	-2.01 (-3.34, -0.68)
			Non-BF	-0.70 (-0.99, -0.41)		Non-BF	-0.03 (-0.07, 0.0003)		Non-BF	-4.72 (-6.05, -3.40)
		a'	Partial-BF	0.96 (0.11, 1.80)
			Non-BF	-0.47 (-1.32, 0.39)
		d		0.33 (0.08, 0.59)
		b		0.74 (0.34, 1.14)
		b'		0.12 (-0.02, 0.26)
		c	Partial-BF	-1.74 (-3.07, -0.41)
			Non-BF	-4.12 (-5.46, -2.78)
† Sequential mediation analysis is conducted using exclusive breastfeeding as the reference group.
The detailed information regarding causal relationship of each path (a, a', b, b', c, and d), breastfeeding exclusivity (X), mediator1 (M1) and mediator2 (M2) are indicated in Figure S1B.
Significant difference (p < 0.05) are indicated in bold. Total indirect effect indicates the path a→b or a→d→b' in the sequential mediation model.
