# Supplementary material for: Impact of Cesarean Delivery and Breastfeeding on Secretory Immunoglobulin A in the Infant Gut Is Mediated by Gut Microbiota and Metabolites
Source: Metabolites. 2023 Jan 18;13(2):148. doi: 10.3390/metabo13020148 (PMC9959734; doi:10.3390/metabo13020148)
Supplement: Supplementary file 1 [file metabolites-13-00148-s001.zip › Table S7.xlsx]

## Sheet: Sheet1
Table S7. The direct and indirect pathway, indirect and total effect of breastfeeding duration on fecal SIgA level at 12 months through microbe-metabolite pathways, adjusted for gravida status†
				Direct and Indirect Pathway				Total indirect effect			Total effect
Mediator1 (M1)	Mediator2 (M2)	Path	X	Beta-coefficiency (95% CI)	p value		X	Beta-coefficiency (95% CI)		X	Beta-coefficiency (95% CI)
Betaproteobacteria		a	3 to <12 month-BF	-0.65 (-2.00, 0.69)	0.34		3 to <12 month-BF	-0.07 (-0.43, 0.23)		3 to <12 month-BF	-1.23 (-3.87, 1.41)
			<3 month-BF	-0.43 (-1.75, 0.90)	0.53		<3 month-BF	-0.05 (-0.37, 0.24)		<3 month-BF	-0.43 (-3.04, 2.18)
		b		0.11 (-0.19, 0.41)	0.47
		c	3 to <12 month-BF	-1.16 (-3.81, 1.49)	0.39
			<3 month-BF	-0.39 (-3.01, 2.23)	0.77
Deltaproteobacteria		a	3 to <12 month-BF	-0.45 (-1.87, 0.97)	0.53		3 to <12 month-BF	-0.08 (-0.55, 0.21)		3 to <12 month-BF	-1.23 (-3.87, 1.41)
			<3 month-BF	1.53 (0.12, 2.93)	0.03		<3 month-BF	0.28 (-0.19, 1.06)		<3 month-BF	-0.43 (-3.04, 2.18)
		b		0.18 (-0.10, 0.46)	0.21
		c	3 to <12 month-BF	-1.15 (-3.79, 1.49)	0.39
			<3 month-BF	-0.71 (-3.35, 1.94)	0.6
Gammaproteobacteria		a	3 to <12 month-BF	-0.06 (-0.62, 0.49)	0.82		3 to <12 month-BF	-0.05 (-0.59, 0.54)		3 to <12 month-BF	-1.23 (-3.87, 1.41)
			<3 month-BF	-0.55 (-1.10, 0.00)	0.05		<3 month-BF	-0.45 (-1.26, 0.03)		<3 month-BF	-0.43 (-3.04, 2.18)
		b		0.81 (0.09, 1.52)	0.03
		c	3 to <12 month-BF	-1.18 (-3.79, 1.43)	0.37
			<3 month-BF	0.01 (-2.60, 2.63)	0.99
Gammaproteobacteria	Fucose	a	3 to <12 month-BF	-0.06 (-0.62, 0.49)	0.82		3 to <12 month-BF	-0.02 (-0.25, 0.20)		3 to <12 month-BF	-1.23 (-3.87, 1.41)
			<3 month-BF	-0.55 (-1.10, 0.00)	0.05		<3 month-BF	-0.17 (-0.56, 0.03)		<3 month-BF	-0.43 (-3.04, 2.18)
		a'	3 to <12 month-BF	-0.07 (-0.25, 0.11)	0.43
			<3 month-BF	-0.09 (-0.27, 0.09)	0.32
		d		0.05 (0.01, 0.10)	0.03
		b		0.50 (-0.17, 1.16)	0.14
		b'		5.79 (3.74, 7.85)	0
		c	3 to <12 month-BF	-0.76 (-3.18, 1.65)	0.53
			<3 month-BF	0.54 (-1.87, 2.96)	0.66
Haemophilus	Fucose	a	3 to <12 month-BF	0.05 (-0.98, 1.08)	0.93		3 to <12 month-BF	0.01 (-0.23, 0.22)		3 to <12 month-BF	-1.23 (-3.87, 1.41)
			<3 month-BF	-0.99 (-2.02, 0.03)	0.06		<3 month-BF	-0.15 (-0.66, 0.02)		<3 month-BF	-0.43 (-3.04, 2.18)
		a'	3 to <12 month-BF	-0.08 (-0.26, 0.10)	0.4
			<3 month-BF	-0.09 (-0.27, 0.08)	0.3
		d		0.03 (0.00, 0.05)	0.05
		b		0.33 (-0.03, 0.68)	0.07
		b'		5.76 (3.73, 7.80)	0
		c	3 to <12 month-BF	-0.81 (-3.22, 1.59)	0.51
			<3 month-BF	0.59 (-1.82, 2.99)	0.63
Gammaproteobacteria	Lactate	a	3 to <12 month-BF	-0.06 (-0.62, 0.49)	0.82		3 to <12 month-BF	-0.02 (-0.21, 0.18)		3 to <12 month-BF	-1.23 (-3.87, 1.41)
			<3 month-BF	-0.55 (-1.10, 0.00)	0.05		<3 month-BF	-0.14 (-0.54, 0.03)		<3 month-BF	-0.43 (-3.04, 2.18)
		a'	3 to <12 month-BF	-0.27 (-1.70, 1.16)	0.71
			<3 month-BF	-0.25 (-1.68, 1.18)	0.73
		d		0.56 (0.17, 0.96)	0.01
		b		0.56 (-0.15, 1.27)	0.12
		b'		0.44 (0.17, 0.71)	0.002
		c	3 to <12 month-BF	-1.06 (-3.61, 1.48)	0.41
			<3 month-BF	0.12 (-2.42, 2.67)	0.92
Haemophilus	Lactate	a	3 to <12 month-BF	0.05 (-0.98, 1.08)	0.93		3 to <12 month-BF	0.01 (-0.16, 0.18)		3 to <12 month-BF	-1.23 (-3.87, 1.41)
			<3 month-BF	-0.99 (-2.02, 0.03)	0.06		<3 month-BF	-0.12 (-0.51, 0.03)		<3 month-BF	-0.43 (-3.04, 2.18)
		a'	3 to <12 month-BF	-0.32 (-1.75, 1.12)	0.66
			<3 month-BF	-0.28 (-1.72, 1.15)	0.7
		d		0.28 (0.07, 0.49)	0.01
		b		0.36 (-0.02, 0.73)	0.07
		b'		0.43 (0.17, 0.70)	0.002
		c	3 to <12 month-BF	-1.12 (-3.65, 1.42)	0.39
			<3 month-BF	0.17 (-2.37, 2.70)	0.9
† Sequential mediation analysis is conducted using ≥12 month-BF as the reference group.
The detailed information regarding causal relationship of each path (a, a', b, b', c, and d), breastfeeding duration (X), mediator1 (M1) and mediator2 (M2) are indicated in Figure S1D.
Significant difference (p < 0.05) are indicated in bold. Total indirect effect indicates the path a→b or a→d→b' in the sequential mediation model.
